# Supplementary material for: Effect of 5-Azacitidine Treatment on Redox Status and Inflammatory Condition in MDS Patients
Source: Antioxidants (Basel). 2022 Jan 9;11(1):139. doi: 10.3390/antiox11010139 (PMC8773071; doi:10.3390/antiox11010139)
Supplement: Supplementary file 1 [file antioxidants-11-00139-s001.zip]

Archive with 1 entries (1 files):
- antioxidants-1520387-supplementary.pdf
